# Supplementary material for: In-vitro engineered human cerebral tissues mimic pathological circuit disturbances in 3D
Source: Commun Biol. 2022 Mar 23;5:254. doi: 10.1038/s42003-022-03203-4 (PMC8943047; doi:10.1038/s42003-022-03203-4)
Supplement: Supplementary file 7 — Supplementary Software 1 [file 42003_2022_3203_MOESM7_ESM.zip]

Archive with 16 entries (14 files):
- Supplementary Software/
- Supplementary Software/Community_BGLL_Matlab/
- Supplementary Software/Community_BGLL_Matlab/cluster_jl.m
- Supplementary Software/Community_BGLL_Matlab/cluster_jl_cpp.m
- Supplementary Software/Community_BGLL_Matlab/cluster_jl_orient.m
- Supplementary Software/Community_BGLL_Matlab/cluster_jl_orientT.m
- Supplementary Software/Community_BGLL_Matlab/cluster_jl_orientT_cpp.m
- Supplementary Software/Community_BGLL_Matlab/cluster_jl_orient_cpp.m
- Supplementary Software/Community_BGLL_Matlab/jl_clust.cpp
- Supplementary Software/Community_BGLL_Matlab/jl_clust.mexglx
- Supplementary Software/Community_BGLL_Matlab/jl_clust_orient.cpp
- Supplementary Software/Community_BGLL_Matlab/jl_clust_orient.mexglx
- Supplementary Software/Community_BGLL_Matlab/jl_mnew.cpp
- Supplementary Software/Community_BGLL_Matlab/jl_mnew.mexglx
- Supplementary Software/Community_BGLL_Matlab/readme.txt
- Supplementary Software/synchrony_analysis.m
