# Supplementary material for: In-vitro engineered human cerebral tissues mimic pathological circuit disturbances in 3D
Source: Commun Biol. 2022 Mar 23;5:254. doi: 10.1038/s42003-022-03203-4 (PMC8943047; doi:10.1038/s42003-022-03203-4)
Supplement: Supplementary file 7 — Supplementary Software 1 [file 42003_2022_3203_MOESM7_ESM.zip › Supplementary Software/Community_BGLL_Matlab/cluster_jl.m]

% Iplementation : Antoine Scherrer
% antoine.scherrer@ens-lyon.fr
% Apply clustering after :
% "Fast unfolding of community hierarchies in large networks"
% Vincent D. Blondel, Jean-Loup Guillaume, Renaud Lambiotte,
% Etienne Lefebvre
% http://arxiv.org/abs/0803.0476
%
% NON ORIENTED VERSION USING SYMETRIC MATRIX A = M + M^t INSTEAD OF 
% (POSSIBLY NON SYMETRIC) INPUT MATRIX M
%
% FULL MATLAB VERSION (SLOWER)
%
% Inputs : 
% M : weight matrix (the matrix is symetrized with
% the sum of weights in both directions)
% s : 1 = Recursive computation
%   : 0 = Just one level computation
% self : 1 = Use self weights
%        0 = Do not use self weights
% debug   : 1 = outputs some debug messages
% verbose : 1 = outputs some messages
%
% Output :
% COMTY, structure with the following information
% for each level i :
%   COMTY.COM{i} : vector of community IDs (sorted by community sizes)
%   COMTY.SIZE{i} : vector of community sizes
%   COMTY.MOD(i) : modularity of clustering
%   COMTY.Niter(i) : Number of iteration before convergence
%
function [COMTY ending] = cluster_jl(M,s,self,debug,verbose)

if nargin < 1
  error('not enough argument');
end

if nargin < 2
  s = 1;
end

if nargin < 3
  self = 1;
end

if nargin < 4
  debug = 0;
end

if nargin < 5
  verbose = 0;
end

S = size(M);
N = S(1);

ddebug = 0;
ending = 0;

% Symetrize matrix taking the sum of weights
M = M + M';
if (self == 0)
  M((N+1).*[0:N-1]+1) = 0;
end
M2 = M;
M2((N+1).*[0:N-1]+1) = 0;

m = sum(sum(M));
Niter = 1;

if m==0 | N == 1
  fprintf('No more possible decomposition\n');
  ending = 1;
  COMTY = 0;
  return;
end

% Main loop
K = sum(M); % Sum of wieght incident to node i
SumTot = sum(M);
SumIn = diag(M); % Sum of weight inside community i
COM = 1:S(1); % Community of node i
for k=1:N
  Neighbor{k} = find(M2(k,:));
end

sCost = 10;
gain = 1;
while (gain == 1)
  Cost = zeros(1,N);
  gain = 0;
  for i=1:N
    Ci = COM(i);
    NB = Neighbor{i};
    G = zeros(1,N); % Gain vector
    best_increase = -1;
    Cnew = Ci;
    COM(i) = -1;
    SumTot(Ci) = SumTot(Ci) - K(i);
    CNj1 = find(COM==Ci);
    SumIn(Ci) = SumIn(Ci) - 2*sum(M(i,CNj1)) - M(i,i);
    for j=1:length(NB)
      Cj = COM(NB(j));
      if (G(Cj) == 0)
        CNj = find(COM==Cj);
        Ki_in = 2*sum(M(i,CNj));
        G(Cj) = Ki_in/m - 2*K(i)*SumTot(Cj)/(m*m);
        if (ddebug)
          fprintf('Gaim for comm %d => %g\n',Cj-1,G(Cj));
        end
        if G(Cj) > best_increase;
          best_increase = G(Cj);
          Cnew_t = Cj;
        end
      end
    end
    if best_increase > 0
      Cnew = Cnew_t;
      if (debug)
        fprintf('Move %d => %d\n',i-1,Cnew-1);
      end
      Cost(i) = best_increase;
    end
    Ck = find(COM==Cnew);
    SumIn(Cnew) = SumIn(Cnew) + 2*sum(M(i,Ck));
    SumTot(Cnew) = SumTot(Cnew) + K(i);
    COM(i) = Cnew;
    if (Cnew ~= Ci)
      gain = 1;
    end
    
  end
  sCost = sum(Cost);
  [C2 S2] = reindex_com(COM);
  Nco = length(unique(COM));
  Nco2 = length(S2(S2>1));
  mod = compute_modularity(COM,M);
  if (debug)
    fprintf('It %d - Mod=%f %d com (%d non isolated)\n',Niter,mod,Nco,Nco2);
  end
  Niter = Niter + 1;
end

Niter = Niter - 1;
[COM COMSIZE] = reindex_com(COM);
COMTY.COM{1} = COM;
COMTY.SIZE{1} = COMSIZE;
COMTY.MOD(1) = compute_modularity(COM,M);
COMTY.Niter(1) = Niter;

% Perform part 2
if (s == 1)
  
  Mnew = M;
  Mold = Mnew;
  COMcur = COM;
  COMfull = COM;
  k = 2;

  if (debug)
    Nco2 = length(COMSIZE(COMSIZE>1));
    fprintf('Pass number 1 - %d com (%d iterations)\n',Nco2,Niter);
  end
  while 1
    Mold = Mnew;
    S2 = size(Mold);
    Nnode = S2(1);
    
    COMu = unique(COMcur);
    Ncom = length(COMu);
    ind_com = zeros(Ncom,Nnode);
    ind_com_full = zeros(Ncom,N);

    for p=1:Ncom
      ind = find(COMcur==p);
      ind_com(p,1:length(ind)) = ind;
    end
    for p=1:Ncom
      ind = find(COMfull==p);
      ind_com_full(p,1:length(ind)) = ind;
    end
    
    Mnew = zeros(Ncom,Ncom);
    for m=1:Ncom
      for n=m:Ncom
        ind1 = ind_com(m,:);
        ind2 = ind_com(n,:);
        Mnew(m,n) = sum(sum(Mold(ind1(ind1>0),ind2(ind2>0))));
        Mnew(n,m) = sum(sum(Mold(ind1(ind1>0),ind2(ind2>0))));
      end
    end
    
    [COMt e] = cluster_jl(Mnew,0,self,debug,verbose);
    if (e ~= 1)
      COMfull = zeros(1,N);
      COMcur = COMt.COM{1};
      for p=1:Ncom
        ind1 = ind_com_full(p,:);
        COMfull(ind1(ind1>0)) = COMcur(p);
      end
      [COMfull COMSIZE] = reindex_com(COMfull);
      COMTY.COM{k} = COMfull;
      COMTY.SIZE{k} = COMSIZE;
      COMTY.MOD(k) = compute_modularity(COMfull,M);
      COMTY.Niter(k) = COMt.Niter;
      Nco2 = length(COMSIZE(COMSIZE>1));
      if (debug)
        fprintf('Pass number %d - %d com\n',k,Nco2);
      end
      Ind = (COMfull == COMTY.COM{k-1});
      if (sum(Ind) == length(Ind))
        if (debug)
          fprintf('Identical segmentation => End\n');
        end
        return;
      end
    else
      if (debug)
        fprintf('Empty matrix => End\n');
      end
      return;
    end
    k = k + 1;
  end
end

end

% Re-index community IDs
function [C Ss] = reindex_com(COMold)

C = zeros(1,length(COMold));
COMu = unique(COMold);
S = zeros(1,length(COMu));
for l=1:length(COMu)
    S(l) = length(COMold(COMold==COMu(l)));
end
[Ss INDs] = sort(S,'descend');

for l=1:length(COMu)
    C(COMold==COMu(INDs(l))) = l;
end

end

%Compute modulartiy
function MOD = compute_modularity(C,Mat)

m = sum(sum(Mat));
MOD = 0;
COMu = unique(C);
for j=1:length(COMu)
    Cj = find(C==COMu(j));
    Ec = sum(sum(Mat(Cj,Cj)));
    Et = sum(sum(Mat(Cj,:)));
    if Et>0
        MOD = MOD + Ec/m-(Et/m)^2;
    end
end

end
