# Supplementary material for: In-vitro engineered human cerebral tissues mimic pathological circuit disturbances in 3D
Source: Commun Biol. 2022 Mar 23;5:254. doi: 10.1038/s42003-022-03203-4 (PMC8943047; doi:10.1038/s42003-022-03203-4)
Supplement: Supplementary file 7 — Supplementary Software 1 [file 42003_2022_3203_MOESM7_ESM.zip › Supplementary Software/Community_BGLL_Matlab/cluster_jl_cpp.m]

% Iplementation : Antoine Scherrer
% antoine.scherrer@ens-lyon.fr
% Apply clustering after :
% "Fast unfolding of community hierarchies in large networks"
% Vincent D. Blondel, Jean-Loup Guillaume, Renaud Lambiotte,
% Etienne Lefebvre
% http://arxiv.org/abs/0803.0476
%
% NON ORIENTED VERSION USING SYMETRIC MATRIX A = M + M^t INSTEAD OF 
% (POSSIBLY NON SYMETRIC) INPUT MATRIX M
%
% HYBRID C++/MATLAB VERSION (FASTER)
%
% Inputs : 
% M : weight matrix (the matrix is symetrized with
% the sum of weights in both directions)
% s : 1 = Recursive computation
%   : 0 = Just one level computation
% self : 1 = Use self weights
%        0 = Do not use self weights
% debug   : 1 = outputs some debug messages
% verbose : 1 = outputs some messages
%
% Output :
% COMTY, structure with the following information
% for each level i :
%   COMTY.COM{i} : vector of community IDs (sorted by community sizes)
%   COMTY.SIZE{i} : vector of community sizes
%   COMTY.MOD(i) : modularity of clustering
%   COMTY.Niter(i) : Number of iteration before convergence

function [COMTY ending] = cluster_jl_cpp(M,s,self,debug,verbose)

if nargin < 1
    error('not enough argument');
end

if nargin < 2
    s = 1;
end

if nargin < 3  
    self = 1;
end

if nargin < 4  
    debug = 0;
end

if nargin < 5
    verbose = 1;
end

S = size(M);
N = S(1);

ending = 0;

% Symetrize matrix taking the sum of trips
M = M + M';
if (self == 0)
    M((N+1).*[0:N-1]+1) = 0;
end

%M = floor(M/10);

m = sum(sum(M))./2;

if m==0 | N == 1
    ending = 1;
    COMTY = 0;
    return;
end

[COM Niter] = jl_clust(M,debug);

[COM COMSIZE] = reindex_com(COM);
COMTY.COM{1} = COM;
COMTY.SIZE{1} = COMSIZE;
COMTY.MOD(1) = compute_modularity(COM,M);
COMTY.Niter(1) = Niter;

% Perform part 2
if (s == 1)
        
    Mold = M;
    COMcur = COM;
    COMfull = COM;
    k = 2;

    if (verbose)
        Nco2 = length(COMSIZE(COMSIZE>1));
        fprintf('Pass number 1 - %d com (%d iter, Mod=%f) %d node\n',Nco2,Niter,COMTY.MOD(1),N);
    end
    while 1
        
        COMu = unique(COMcur);
        Ncom = length(COMu);
        ind_com_full = zeros(Ncom,N);
        for p=1:Ncom
            ind = find(COMfull==p);
            ind_com_full(p,1:length(ind)) = ind;
        end

        Mnew = jl_mnew(M,COMfull);
        Nco2 = length(COMSIZE(COMSIZE>1));
        %imagesc(Mnew(1:Nco2,1:Nco2));pause;
        %Mnew(1:Nco2,1:Nco2)
        %pause;
        Nnew = size(Mnew);
        Nnew = Nnew(1);
        [COMt e] = cluster_jl_cpp(Mnew,0,1,debug);
        if (e ~= 1)
            COMfull = zeros(1,N);
            COMcur = COMt.COM{1};
            for p=1:Ncom
                ind1 = ind_com_full(p,:);
                COMfull(ind1(ind1>0)) = COMcur(p);
            end
            [COMfull COMSIZE] = reindex_com(COMfull);
            COMTY.COM{k} = COMfull;
            COMTY.SIZE{k} = COMSIZE;
            COMTY.MOD(k) = compute_modularity(COMfull,M);
            COMTY.Niter(k) = COMt.Niter;
            Nco2 = length(COMSIZE(COMSIZE>1));
            if (verbose)
                fprintf('Pass number %d - %d com (%d iter, Mod=%f) - %d nodes\n',k,Nco2,COMTY.Niter(k),COMTY.MOD(k),Nnew);
            end
            Ind = (COMfull == COMTY.COM{k-1});
            if (sum(Ind) == length(Ind))
                if (verbose)
                    fprintf('Identical segmentation => End\n');
                end
                return;
            end
        else
            if (verbose)
                fprintf('Empty matrix => End\n');
            end
            return;
        end
        k = k + 1;
        Mold = Mnew;
    end
end

end

% Re-index community IDs
function [C Ss] = reindex_com(COMold)

C = zeros(1,length(COMold));
COMu = unique(COMold);
S = zeros(1,length(COMu));
for l=1:length(COMu)
    S(l) = length(COMold(COMold==COMu(l)));
end
[Ss INDs] = sort(S,'descend');

for l=1:length(COMu)
    C(COMold==COMu(INDs(l))) = l;
end

end

%Compute modulartiy
function MOD = compute_modularity(C,Mat)

m = sum(sum(Mat));
MOD = 0;
COMu = unique(C);
for j=1:length(COMu)
    Cj = find(C==COMu(j));
    Ec = sum(sum(Mat(Cj,Cj)));
    Et = sum(sum(Mat(Cj,:)));
    MOD = MOD + Ec/m-(Et/m)^2;
end

end
