# Supplementary material for: In-vitro engineered human cerebral tissues mimic pathological circuit disturbances in 3D
Source: Commun Biol. 2022 Mar 23;5:254. doi: 10.1038/s42003-022-03203-4 (PMC8943047; doi:10.1038/s42003-022-03203-4)
Supplement: Supplementary file 7 — Supplementary Software 1 [file 42003_2022_3203_MOESM7_ESM.zip › Supplementary Software/synchrony_analysis.m]

%% Initializations

N = size(data,2);       % Number of ROIs
N_base = size(base,2);  % Number of "empty" ROIs (baseline)
T = length(t);          % Number of time points
SNR = 2;                % Signal-to-noise ratio (for thresholding signal data later)

%% Baseline processing

% Background subtraction, calculate DFF
basemin = repmat(min(base,[],1),T,1);       % Minimum intensity of each baseline ROI
baseall = mean(base-basemin,2);             % Averaged trend of intensity across all baseline ROIs
basesub = base - repmat(baseall,1,N_base);  % Detrending the baseline ROIs
DFF_base = (basesub - basemin) ./ basemin;  % Calculate baseline DFF
clear basemin basesub

% Smoothing
smoothwindow = 7;   % The window size over which smoothing is done
prom_base = [];     % The prominence of peaks detected in the baseline data
for i = 1:N_base
    DFF_base(:,i) = DFF_base(:,i) - smooth(DFF_base(:,i),smoothwindow);     % Smooth "DFF_base"
    [~,~,~,prom] = findpeaks(DFF_base(:,i));                                % Store peak heights in "prom"
    prom_base = [prom_base;prom];                                           % Add "prom" to "prom_base"
end
A_peak = mean(prom_base) * SNR;     % A_peak is the threshold prominence for the real data


%% Plot baseline data

figure('Position',[100,100,700,180])
axis([0,700,-0.2,1.6])
hold on
for i = 1:N_base
    plot(t,DFF_base(:,i)+(i-1)*0.2,'k','LineWidth',1)
end
plot([630,690],[0.2,0.2],'k','LineWidth',2)     % Time scale bar (60 s)
plot([690,690],[0.2,0.7],'k','LineWidth',2)     % DFF scale bar (0.5*DFF)
axis off
% print('DFF_base','-depsc','-tiff','-r600')


%% Data preprocessing

% Background subtraction, calculate DFF
datamin = repmat(min(data,[],1),T,1);   % Minimum intensity of each ROI
datasub = data - repmat(baseall,1,N);   % Detrending the ROIs
DFF = (datasub - datamin) ./ datamin;   % Calculate DFF
clear datamin datasub

% Smoothing
smoothwindow = 7;
for i = 1:N
    DFF(:,i) = DFF(:,i) - smooth(DFF(:,i),smoothwindow);
end


%% Find peaks

peak = zeros(size(DFF));    % Initialization
for i = 1:N
    [~,peakloc] = findpeaks(DFF(:,i),'MinPeakProminence',A_peak);   % Find peaks on the real DFF data with prominence larger than "A_peak", store locations (2nd output) as "peakloc"
    peak(peakloc,i) = 1;                                            % Store peaks at "peak"
end
clear peakloc i h

peakno = sum(peak,1)';   % Calculate number of peaks per ROI


%% Plot peaks in the data

Ntoshow = 20;                       % Number of ROIs to display
[~,ind] = sort(peakno,'descend');   % Get the indices of the sorted number of peaks
ind = ind(1:Ntoshow);               % A vector of ROI indices with sorted number of peaks (1-Ntoshow)

figure('Position',[100,100,700,640]);
axis([0,700,-0.4,6])
hold on
for i = 1:Ntoshow
    plot(t,DFF(:,ind(i))+(i-1)*0.3,'k','LineWidth',1)
    peaknow = peak(:,ind(i));
    plot(t(peaknow>0),DFF(peaknow>0,ind(i))+(i-1)*0.3+0.01,'x','MarkerSize',4,'MarkerFaceColor',[0,0.4470,0.7410],'MarkerEdgeColor',[0,0.4470,0.7410])
end
plot([630,690],[0.5,0.5],'k','LineWidth',2)     % Time scale bar (60 s)
plot([690,690],[0.5,1],'k','LineWidth',2)       % DFF scale bar (0.5*DFF)
% axis off
% print('DFF','-depsc','-tiff','-r600')

clear peaknow h ind


%% Plot peaks

figure
hold on, axis ij
image(im_ori)
c = peakno / max(peakno);
colormap(hot)
scatter(pos(:,1),pos(:,2),30,c,'LineWidth',1)
hcb = colorbar;
set(hcb,'YTick',[])
ax = gca;
axpos = ax.Position;
cbpos = hcb.Position;
cbpos(3) = 0.5 * cbpos(3);
cbpos(2) = cbpos(2) + 0.5*cbpos(4);
cbpos(4) = 0.5*cbpos(4);
hcb.Position = cbpos;
ax.Position = axpos;
axis([0,2048,0,2048])
axis off
% print('activity','-depsc','-tiff','-r600')

clear ax hcb cbpos


%% Find synchrony based on correlation

sync2.cc = corr(DFF);
sync2.cc = sync2.cc .* ~eye(size(sync2.cc));

% Calculate number of connections per cell
th_frac = 0.6;
sync2.no = zeros(N,1);
for i = 1:N
    sync2.no(i) = sum((sync2.cc(:,i)>=th_frac));
end
clear i


%% Calculate graph distances

% Create graphs
[b,a] = find(tril(ones(size(sync2.cc)),-1)>0);
cc = sync2.cc(tril(ones(size(sync2.cc)),-1)>0);
% Calculate edge weights
w = 1 - cc;
w(w>1) = Inf;
% Calculate thresholded edge weights
wth = cc;
wth(cc<th_frac) = Inf;
wth(cc>=th_frac) = 1;
% Calculate weighted distances
Gw = graph(a,b,w);
Gwdist = distances(Gw);
ccwdist = Gwdist(tril(ones(size(Gwdist)),-1)>0);
% Calculate thresholded distances
G = graph(a,b,wth);
Gdist = distances(G);
ccdist = Gdist(tril(ones(size(Gdist)),-1)>0);
% Organize variables
sync2.ccpairs = [a,b,cc,ccdist,ccwdist];
% clear a b cc ccdist ccwdist w wth


%% Plot synchrony based on correlation

[r,c] = find(tril(sync2.cc,-1)>th_frac);
figure
axis ij, hold on
image(im_con)   % Show image of organoid contour
for i = 1:length(r)
    lw = max([sync2.cc(r(i),c(i)),0.1]);
    h = plot(pos([r(i);c(i)],1),pos([r(i);c(i)],2),'color',[0.5,0.5,0.5],'LineWidth',2*lw);
    h.Color(4) = 0.2;
end
C = log(sync2.no/max(sync2.no));
scatter(pos(:,1),pos(:,2),10,C,'filled')
colormap(flipud(winter))
hcb = colorbar;
set(hcb,'YTick',[])
ax = gca;
axpos = ax.Position;
cbpos = hcb.Position;
cbpos(3) = 0.5 * cbpos(3);
cbpos(2) = cbpos(2) + 0.5*cbpos(4);
cbpos(4) = 0.5*cbpos(4);
hcb.Position = cbpos;
ax.Position = axpos;
axis([0,2048,0,2048])
% axis off
% print('synchrony','-dtiff','-r600')
% print('synchrony','-depsc','-tiff','-r600')
clear ind r c lw


%% Plot histogram of connection number

[count,edges] = histcounts(sync2.no,-0.5:max(sync2.no)+0.5);
x = edges(2:end-1)+0.5;
y = count(2:end) / N;
p = polyfit(log10(x(y>0)),log10(y(y>0)),1);
figure('Position',[100,200,400,400]);
loglog(x,y,'ok','MarkerFaceColor','k')
set(gca,'FontSize',12,'FontName','Arial')
xlabel('Number of connections','FontSize',12,'FontName','Arial')
ylabel('Frequency','FontSize',12,'FontName','Arial')
set(gca,'TickDir','out','box','off','TickLabelInterpreter','tex','TickLength',[0.02,0.05],'LineWidth',1)
ax1 = gca;
ax1.XLim = [0.7,100];
ax1.YLim = [0.001,0.5];
ax2 = axes('Position', get(ax1,'Position'), 'FontSize', 12,...
           'Color','None','XColor','k','YColor','k', 'LineWidth', 1,...
           'XAxisLocation','top', 'XTick', [],... 
           'YAxisLocation','right', 'YTick', [],...
           'XLim',[0.7,100],'YLim',[0.001,0.5]);
linkaxes([ax1,ax2])
% print('degree','-depsc','-tiff','-r600')


%% Show degree of synchrony based on peaks

figure
sync2data = sync2.frac(:,:,3);
for i = 1:N
    sync2data(i,i+1:N) = sync2data(i+1:N,i);
end
imagesc(sync2data)
% colormap(flipud(hot))
% colormap(hot)
colorbar

[no,ind] = sort(sync2.no,'descend');
sync2datasorted = zeros(size(sync2data));
for i = 1:N
    for j = 1:N
        sync2datasorted(i,j) = sync2data(ind(i),ind(j));
    end
end
figure
imagesc(sync2datasorted)
% colormap(flipud(hot))
% colormap(hot)
colorbar
clear sync2data


%% Show degree of synchrony based on correlation

figure
imagesc(sync2.cc,[0,1])
set(gca,'FontSize',10,'FontName','Arial')
xlabel('ROI'), ylabel('ROI')
colormap(flipud(hot))
hcb = colorbar;
set(hcb,'YTick',[0,0.2,0.4,0.6,0.8,1],'YTickLabel',{'0','','','','','1'},'FontSize',10,'FontName','Arial')
ax = gca;
axpos = ax.Position;
cbpos = hcb.Position;
cbpos(3) = 0.5 * cbpos(3);
cbpos(2) = cbpos(2) + 0.5*cbpos(4);
cbpos(4) = 0.5*cbpos(4);
hcb.Position = cbpos;
ax.Position = axpos;
% print('synchronymap','-depsc','-tiff','-r600')

[~,ind] = sort(sync2.no,'descend');
sync2ccsorted = zeros(size(sync2.cc));
for i = 1:N
    for j = 1:N
        sync2ccsorted(i,j) = sync2.cc(ind(i),ind(j));
    end
end
figure
imagesc(sync2ccsorted,[0,1])
set(gca,'XTickLabel',[],'YTickLabel',[])
colormap(flipud(hot))
hcb = colorbar;
set(hcb,'YTick',[0,0.2,0.4,0.6,0.8,1],'YTickLabel',{'0','','','','','1'},'FontSize',10,'FontName','Arial')
ax = gca;
axpos = ax.Position;
cbpos = hcb.Position;
cbpos(3) = 0.5 * cbpos(3);
cbpos(2) = cbpos(2) + 0.5*cbpos(4);
cbpos(4) = 0.5*cbpos(4);
hcb.Position = cbpos;
ax.Position = axpos;
% print('synchronymapsorted','-depsc','-tiff','-r600')

[~,ind] = sort(clusterid(:,1));
counter = 0;
for i = 1:length(clusters)
    ind2 = find(clusterid(:,1)==i);
    [~,ind3] = sort(clusterid(ind2,2),'descend');
    for j = 1:length(ind2)
        ind(counter+j) = ind2(ind3(j));
    end
    counter = counter + length(ind2);
end
sync2ccclustered = zeros(size(sync2.cc));
for i = 1:N
    for j = 1:N
        sync2ccclustered(i,j) = sync2.cc(ind(i),ind(j));
    end
end
figure
imagesc(sync2ccclustered,[0,1])
set(gca,'XTickLabel',[],'YTickLabel',[])
colormap(flipud(hot))
hcb = colorbar;
set(hcb,'YTick',[0,0.2,0.4,0.6,0.8,1],'YTickLabel',{'0','','','','','1'},'FontSize',10,'FontName','Arial')
ax = gca;
axpos = ax.Position;
cbpos = hcb.Position;
cbpos(3) = 0.5 * cbpos(3);
cbpos(2) = cbpos(2) + 0.5*cbpos(4);
cbpos(4) = 0.5*cbpos(4);
hcb.Position = cbpos;
ax.Position = axpos;
% print('synchronymapclustered','-depsc','-tiff','-r600')

clear sync2data


%% Analyze synchrony based on modularity

COMTY = cluster_jl(sync2.cc);
clusters = COMTY.SIZE{1,1};
clusterid = COMTY.COM{1,1}';
Nclusters = length(clusters);
th_frac_cluster = th_frac;

% Find intracluster connection pairs
cccluster = zeros(N,N);
for i = 1:N
    cccluster(:,i) = (clusterid==clusterid(i));
    cccluster(i,i) = 0;
end
[b,a] = find(tril(cccluster,-1)>0);
cc = sync2.cc(tril(cccluster,-1)>0);
clusterccpairsall = [a,b,cc,clusterid(a)];
clusterccpairs = clusterccpairsall(clusterccpairsall(:,3)>th_frac_cluster,:);
hub = zeros(Nclusters,2);
for i = 1:Nclusters
    a = clusterccpairs(clusterccpairs(:,4)==i,1:2);
    [hub(i,1),hub(i,2)] = mode(a,'all');
end

% Calculate number of intracluster connections
clusterccno = zeros(N,1);
for i = 1:N
    clusterccno(i) = sum(clusterccpairs(:,1)==i) + sum(clusterccpairs(:,2)==i);
end
sortedclusterccno = zeros(N,3);
a = cumsum([0,clusters])+1;
for i = 1:Nclusters
    ind = find(clusterid==i);
    [~,ind2] = sort(clusterccno(ind),'descend');
    sortedclusterccno(a(i):a(i+1)-1,1) = i * ones(clusters(i),1);
    sortedclusterccno(a(i):a(i+1)-1,2) = ind(ind2);
    sortedclusterccno(a(i):a(i+1)-1,3) = clusterccno(ind(ind2));
end

% Calculate graph distances
clusteridpairs = zeros(N,N,Nclusters);
for i = 1:Nclusters
    clusteridpairs(:,:,i) = (repmat(clusterid==i,1,N)+repmat((clusterid==i)',N,1)) > 0;
end
maxdist = 21;
bin = (1:maxdist)';
[b,a] = find(tril(ones(Nclusters,Nclusters)));
clusterpairs = [a,b];
clusterpairs = [2,2];
clusterdist = zeros(maxdist,size(clusterpairs,1));
clusterconfrac = zeros(size(clusterpairs,1),1);
for i = 1:size(clusterpairs,1)
    tocheck = clusteridpairs(:,:,clusterpairs(i,1)) .* clusteridpairs(:,:,clusterpairs(i,2)) .* (sync2.cc>th_frac_cluster);
    [b,a] = find(tocheck);
    oldnodes = sort(unique([a;b]));
    for j = 1:length(oldnodes)
        a(a==oldnodes(j)) = j;
        b(b==oldnodes(j)) = j;
    end
    Gnow = graph(a,b);
    Gnowdist = distances(Gnow);
    clusterdist(1,i) = mean(tril(Gnowdist(~isinf(Gnowdist))));
    clusterdist(2:end,i) = histcounts(tril(Gnowdist(~isinf(Gnowdist))),bin);
    clusterconfrac(i) = sum(sum((tril(Gnowdist)>0).*~isinf(Gnowdist))) / sum(sum(tril(ones(size(Gnowdist,1),size(Gnowdist,2)))));
end


%% Plot hub connections

a = zeros(size(clusterccpairs,1),1);
for i = 1:size(hub,1)
    a = a + (clusterccpairs(:,1)==hub(i,1)) + (clusterccpairs(:,2)==hub(i,1));
end
pairs = clusterccpairs(a>0,1:2);
pairsw = clusterccpairs(a>0,3);
oldnodes = sort(unique(pairs(:)));
for i = 1:size(hub,1)
    ind = find((oldnodes~=hub(i)).*(clusterid(oldnodes)~=clusterid(hub(i))));
    ind2 = find(sync2.cc(hub(i),oldnodes(ind))>th_frac);
    if ~isempty(ind2)
        pairs = [pairs;[hub(i)*ones(length(ind2),1),oldnodes(ind(ind2))]];
        pairsw = [pairsw;sync2.cc(hub(i),oldnodes(ind(ind2)))'];
    end
end
for i = 1:length(oldnodes)
    pairs(pairs==oldnodes(i)) = i;
end
Gnow = graph(pairs(:,1),pairs(:,2),1-pairsw);

figure
ColOrd = [[27,158,119];[217,95,2];[117,112,179]]/255;
m = size(ColOrd,1);
h = plot(Gnow,'NodeLabel',{},'LineWidth',0.5,'EdgeColor',[0.5,0.5,0.5],'NodeColor',[0.5,0.5,0.5],'MarkerSize',3,'Layout','force','UseGravity',true,'WeightEffect','direct');
% h = plot(Gnow,'LineWidth',0.5,'EdgeColor',[0.5,0.5,0.5],'NodeColor',[0.5,0.5,0.5],'MarkerSize',3,'Layout','force','UseGravity',true,'WeightEffect','direct');
for i = 1:length(oldnodes)
    ColRow = rem(clusterid(oldnodes(i),1),m);
    if ColRow == 0
        ColRow = m;
    end
    Col = ColOrd(ColRow,:);
    highlight(h,i,'NodeColor',Col)
end
for i = 1:size(hub,1)
    ColRow = rem(i,m);
    if ColRow == 0
        ColRow = m;
    end
    Col = ColOrd(ColRow,:);
    highlight(h,find(oldnodes==hub(i,1)),'MarkerSize',8,'NodeColor',Col)
end


%% Plot hub connections

hubs = [];
for i = 1:Nclusters
    ind = find((clusterid(:,1)==i).*(clusterccno>prctile(sortedclusterccno(sortedclusterccno(:,1)==i,3),90)));
    hubs = [hubs;[i*ones(length(ind),1),ind]];
end
hubspairs = zeros(size(hubs,1),size(hubs,1));
for i = 1:size(hubs,1)
    hubscc(:,i) = sync2.cc(hubs(:,2),hubs(i,2));
end
[b,a] = find(hubscc>th_frac);
hubspairs = [hubs(a,2),hubs(b,2)];
todelete = [];
for i = 1:size(hubs,1)
    if ~any(hubs(i,2)==hubspairs(:))
        todelete = [todelete;i];
    end
end
hubs(todelete,:) = [];
clear todelete

f = figure;
axis ij, hold on
% image(im_con)
for i = 1:size(hubspairs,1)
    h = plot(pos([hubspairs(i,1);hubspairs(i,2)],1),pos([hubspairs(i,1);hubspairs(i,2)],2),'LineWidth',1,'color',[0.5,0.5,0.5]);
    h.Color(4) = 0.2;
end
ColOrd = [[27,158,119];[217,95,2];[117,112,179]]/255;
m = size(ColOrd,1);
for i = 1:size(hubs,1)
    ColRow = rem(hubs(i,1),m);
    if ColRow == 0
        ColRow = m;
    end
    Col = ColOrd(ColRow,:);
    plot(pos(hubs(i,2),1),pos(hubs(i,2),2),'o','MarkerFaceColor',Col,'MarkerEdgeColor','w','MarkerSize',8)
end
axis([0,2048,0,2048])
axis off
% print('hubcon','-dtiff','-r1200')
print('hubcon','-depsc','-tiff','-r600')
% clear ColOrd ColRow Col m i j ind


%% Plot clusters

f = figure;
axis ij, hold on
image(im_con)
% ColOrd = get(gca,'ColorOrder');
ColOrd = [[27,158,119];[217,95,2];[117,112,179]]/255;
m = size(ColOrd,1);
for j = 1:length(clusters)
    ColRow = rem(j,m);
    if ColRow == 0
        ColRow = m;
    end
    Col = ColOrd(ColRow,:);
    ind = find(clusterid(:,1)==j);
    plot(pos(ind,1),pos(ind,2),'o','MarkerFaceColor',Col,'MarkerEdgeColor','w')
end
axis([0,2048,0,2048])
axis off
% print('clusters','-depsc','-tiff','-r600')
% clear ColOrd ColRow Col m i j ind


%% Plot intracluster graphs

ColOrd = [[27,158,119];[217,95,2];[117,112,179]]/255;
m = size(ColOrd,1);
for i = 1:Nclusters
    ind = find((clusterccpairsall(:,4)==i).*(clusterccpairsall(:,3)>0.4));
    pairs = clusterccpairsall(ind,1:2);
    pairsw = clusterccpairsall(ind,3);
    oldnodes = sort(unique(pairs(:)));
    for j = 1:length(oldnodes)
        pairs(pairs==oldnodes(j)) = j;
    end
    Gnow = graph(pairs(:,1),pairs(:,2),1-pairsw);
    ColRow = rem(i,m);
    if ColRow == 0
        ColRow = m;
    end
    Col = ColOrd(ColRow,:);
    figure
    h = plot(Gnow,'NodeLabel',{},'LineWidth',1,'EdgeColor',[0.3,0.3,0.3],'EdgeAlpha',0.2,'NodeColor',Col,'MarkerSize',3,'Layout','force','UseGravity',true,'WeightEffect','direct');
%     h = plot(Gnow,'NodeLabel',{},'LineWidth',0.5,'EdgeColor',[0.5,0.5,0.5],'EdgeAlpha',0.3,'NodeColor',Col,'MarkerSize',3,'Layout','circle');
    ind = find((clusterid==i).*(clusterccno>prctile(sortedclusterccno(sortedclusterccno(:,1)==i,3),90)));
    if ~isempty(ind)
        for j = 1:length(ind)
            highlight(h,find(oldnodes==ind(j)),'MarkerSize',8,'NodeColor',Col)
        end
    end
    axis([-5,5,-5,5])
    axis off
    str = strcat('cluster',num2str(i));
    print(str,'-dtiff','-r1200')
end
