# Supplementary material for: In-vitro engineered human cerebral tissues mimic pathological circuit disturbances in 3D
Source: Commun Biol. 2022 Mar 23;5:254. doi: 10.1038/s42003-022-03203-4 (PMC8943047; doi:10.1038/s42003-022-03203-4)
Supplement: Supplementary file 10 — Supplementary Data 3 [file 42003_2022_3203_MOESM10_ESM.xlsx]

## Sheet: Figure 3g,h
	Data	Fold change activity	Fold change activity	Intensity change	Intensity change
	Unit			DF/F	DF/F
	Sample	Treated	Untreated	Treated	Untreated
		4.32376	9.3011	1.39665	0.57728
		18.0995	1.50829	1.74669	0.11111
		19.6077	18.0995	1.5807	0.099
		7.70902	8.79834	0.74548	1.68662
		0.43992	19.6077	0.04931	-0.24794
		0.61878	6.03315	0.54992	0.62183
		1.72376	14.5801	-0.82722	0.7055
		1.20663	2.01105	0.05524	0.29328
		5.27901	3.77072	1.17452	0.19837
		0.16759	6.78729	0.27943	-0.02883
		1.00552	4.42431	0.3409	0.30266
		1.3407	19.105	0.63686	0.38477
		0.56561	2.81547	0.29919	0.38168
		1.25691	1.25691	0.59906	0.27641
		1.0558	2.65746	0.25571	0.14573
		0.14787	4.86004	0.93063	0.16379
		1.65912	3.51934	0.56398	0.32174
		1.80994	20.6133	0.16206	-0.05954
		1.04742	20.1105	0.3363	0.25456
		4.65055	3.18416	-0.18324	0.18309
		0	0.81001	-0.16376	0.03749
		1.82251	1.13122	-0.067	0.61212
		0.96363	2.37017	0.74346	-0.1734
		0.50276	5.86556	0.32413	0.31237
		1.00552	18.0995	1.0119	0.58947
		0.30166	16.0884	0.69387	0.02478
		0.64641	1.3826	0.32738	0.32968
		0	3.01657	0.1686	0.29693
		3.21768	2.6395	0.65693	5.0138
		2.51381	0.87145	-0.05037	0.02505
		0.05586	2.38812	0.26103	0.35121
		1.30718	2.2345	0.12145	0.79089
		1.50829	3.14227	0.52932	0.12233
		1.21501	1.14264	0.26508	0.06126
		17.5967	9.04972	0.22062	0.34459
		2.31271	7.29006	0.38536	0.06254
		0.80442	7.29006	1.57187	0.25889
		2.58564	9.3011	0.57536	0.14218
		0.10055	0	0.49939	-0.14403
		3.41878	1.75967	0.27341	-0.0157
		1.60884	2.51381	0.50653	0.03448
		1.12155	4.12265	0.43818	0.18591
		0.33517	2.34622	0.81292	0.08933
		2.31271	1.82251	0.61746	0.3155
		2.87293	2.37017	1.40856	0.37643
		0.29328	5.78177	0.40578	0.39071
		2.01105	7.54144	0.27143	0.61043
		3.21768	1.33084	0.26787	0.00994
		1.22099	3.35175	0.22353	0.49133
		0.18282	16.5912	1.09414	0.21665
		0.70387	5.78177	0.28363	0.89945
		3.89641	9.04972	0.5193	1.06359
		1.00552	1.91964	0.46297	0.04378
		2.51381	4.27348	0.49147	0.63013
		0.86188	0.82808	0.20106	0.16378
		1.27624	19.6077	-0.01416	0.00317
		8.54696	2.26243	0.95362	0.29207
		1.24212	3.77072	0.38856	0.24791
		1.46639	5.3628	0.14904	0.31562
		1.93923	1.3407	1.84202	0.66597
		0.50276	3.77072	0.86451	0.40688
		7.03867	12.0663	0.40441	0.09183
		2.94475	1.17311	1.25908	0.08856
		0.92818	1.5997	0.03744	0.17173
		1.63398	1.58011	0.36239	0.07605
		1.19406	8.0442	0.20192	-0.08745
		3.68692	1.25691	0.32374	0.45467
		1.73174	1.3826	0.39195	-0.08795
		0.83065	3.16022	0.52186	-0.2589
		7.54144	3.92155	1.24287	0.1912
		6.03315	1.42449	0.86273	0.24518
		1.2988	9.3011	0.00697	0.49102
		6.53591	1.13783	0.42682	0.6197
		2.51381	2.01105	-0.06337	-0.1367
		2.84899	14.5801	0.40439	0.09042
		0.50276	1.00552	1.02863	0.19568
		0.62845	3.01657	1.53731	-0.05122
		10.0552	2.51381	0.39299	0.19987
		1.27014	1.88536	0.12466	0.21243
		3.61989	2.84899	0.31312	0.49053
		9.04972	1.39656	0.52953	0.12204
		9.04972	1.9482	0.8944	0.53989
		1.73682	1.25691	0.07291	0.21045
		18.0995	1.50829	0.21968	0.11132
		6.03315	1.55399	0.50936	0.10485
		5.78177	1.70939	1.28569	0.29148
		2.01105	1.60884	1.46694	0.15867
		4.86004	6.7035	0.49336	1.05986
		1.67587	2.41326	0.05805	0.17571
		1.73174	2.65746	0.60691	0.19702
		2.51381	4.0221	0.31653	0.10332
		2.0739	0.80442	0.19697	0.62228
		1.80157	0.50276	0.35994	0.25623
		8.54696	0.90497	0.31868	0.10131
		0.54144	3.14227	0.36544	0.10713
		16.0884	0	0.22619	-0.00729
		1.50829	2.51381	-0.27298	0.31194
		1.20663	2.6814	0.03525	0.46546
		4.0221	8.29558	-0.13459	0.48226
		0.82956	1.31492	0.52594	0.48734
		1.24368	6.53591	-0.13045	-0.13441
		2.32528	0.94268	0.05522	0.13381
		13.0718	1.04144	0.20321	0.06937
		4.69245	3.72044	-0.00227	0.50231
		0.95982	1.27169	0.30995	0.20589
		3.26796	3.51934	3.2248	0.97176
		1.22099	3.43554	0.68329	-0.05906
		1.17311	1.50829	0.43662	0.25426
		2.38812	0.63683	0.64156	-0.06056
		0.76893	1.88536	0.19077	0.20945
		1.55399	1.3407	1.05382	0.44036
		1.93923	1.29282	0.16165	-0.23632
		3.01657	1.50829	0.21412	-0.04462
		8.29558	0.50276	0.22921	0.73787
		4.52486	0.95525	0.78161	-0.12295
		1.66298	1.42449	0.71176	0.0129
		0.18282	1.92726	0.32532	1.25672
		1.11725	4.65055	-0.00235	0.32099
		1.3407	1.35359	1.05597	0.41358
		1.54696	5.86556	0.52978	0.69054
		2.1547	1.42449	0.15295	0.06669
		3.85451	4.52486	0.21452	1.67662
		3.14227	0.95982	0.44373	1.86506
		1.68785	2.91602	0.88706	0.00797
		0.80442	1.00552	-0.0758	0.17807
		3.01657	1.00552	2.22586	0.21195
		1.06467	1.54696	0.47624	0.16142
		1.39227	2.31271	0.44946	0.000665819
		0.70387	1.83149	8.84452	0.09763
		1.06139	1.0558	0.3402	-0.23859
		2.22652	1.70166	0.08887	0.21263
		1.73174	2.57666	-0.00183	0.26793
		7.79282	0	-0.19789	1.03397
		2.6814	5.69797	1.35707	0.19662
		6.78729	4.0221	-0.28211	0.09583
		1.25691	1.41688	0.29821	-0.61156
		0.58011	1.92726	0.20636	-0.07112
		1.73174	1.41688	0.12806	0.03476
		11.5635	1.78252	0.78798	-0.06466
		1.02564	2.31271	0.54423	0.26557
		11.0608	3.14227	0.17725	0.81632
		0.75414	2.51381	0.89097	0.95468
		6.53591	3.51934	0.59853	0.34179
		1.3407	1.80994	0.01704	0.03084
		1.63398	0	1.09938	0.14275
		13.5746	8.54696	0.57552	0.11575
		1.59208	5.27901	0.04971	0.64735
		7.03867	9.04972	0.16468	0.42302
		14.5801	2.3767	0.12555	-0.52932
		2.01105	3.77072	0.5991	0.10275
		2.09484	10.558	3.71479	-0.07064
		0.91411	1.7876	0.10225	-0.31276
		1.50829	2.51381	1.27849	0.27823
		2.84899	2.95373	0.01482	0.10322
		1.62431	14.0773	-0.48762	0.15133
		6.7035	4.52486	0.2439	0.26007
		1.00552	16.5912	-0.05978	-0.15192
		1.14518		1.07153	-0.29707
		0.96685		-0.16757	-0.42461
		1.33084		2.46047	0.11918
		1.41956		0.31999	0.16945
		0.87145		0.65133	0.28895
		1.50829		0.19295	0.11564
		0.81215		0.56825	0.26263
		1.97238		0.46973	0.06703
		1.70939		2.28728	0.71768
		3.01657		0.10491	0.06914
		1.3826		0.75147	0.34303
		1.05123		0.42753	-0.02463
		2.34622		0.34267	0.01724
		1.96077		0.63423	0.20681
		1.68785		1.32093	0.27559
		1.02564		0.10153	0.49076
		2.14817		0.98055	0.18961
		1.17311		-0.13553	0.03287
		1.55018		0.32893	-0.46992
		1.96534		0.07926	-0.10656
		1.5418		6.29371	0.39308
		1.5442		0.14219	0.07632
		1.96534		0.38671	-0.09119
		0.98541		0.3067	0.21081
		2.16188		0.95221	-0.05551
		5.53039		0.10469	-0.49549
		2.82804		0.54308	0.27369
		1.50829		1.63072	-0.06171
		1.59208		0.15008	-0.12207
		1.72376		0.65243	0.10526
		1.75967		-0.34676	0.06899
		8.79834		-0.33774	0.11804
		2.56967		0.504	-0.15391
		2.40209		1.87194	-0.08148
		2.01105		1.73452	0.05353
		6.03315		1.08665	0.01622
		3.16022		0.51108	0.16683
		6.28453		0.60812	-0.02645
		1.73174		0.36176	0.13256
		3.37569		-0.42292	0.12956
		4.52486		-0.16188	0.16711
		2.17864		0.49975	0.04828
		4.72597		1.43253	0.19229
		2.01105		1.32207	-0.4522
		5.78177		7.0976	0.25103
		3.85451		2.76809	0.64615
		2.19959		0.43082	0.37112
		1.13122		3.39615	1.50276
		2.01105		2.19627	3.19573
		2.76519		1.43941	-0.38476
		4.0221		-3.91273	0.84679
		7.54144		0.71615	1.14004
		3.89641		2.39392	0.89197
		5.78177		7.44754	7.02651
		3.01657		0.32102	2.42636
		1.30127		1.7403	1.10076
		5.27901		6.25967	0.21232
		19.105		4.66356	0.99818
		5.86556		2.18976	0.73063
		11.8149		2.27767	0.14301
		3.01657		2.1845	0.29006
		7.54144		5.53852	2.00724
		2.6395		2.12254	3.91715
		2.38812		8.09224	-0.35133
		9.80387		5.76431	-0.30535
		18.6022		-5.06819	0.74739
		7.54144		0.02621	0.23779
		5.78177		-0.21925	1.00122
		10.558		3.31401	0.57076
				2.28139	0.78971
				3.31914	1.6199
				1.40632	-0.14996
				0.41882	0.54155
				0.98476	0.82089
				0.41325	2.38402
				3.30684	0.23378
				4.9383	0.59388
				6.02829	-0.43659
				-0.06847	3.22935
				0.66108	0.10579
				-0.14753	-0.39659
				1.41718	1.37289
				5.51226	-0.25638
				2.29353	1.99372
				0.64487	0.35938
				3.80951	-0.07596
				1.80326	0.10203
				2.5469	4.50736
				3.27777	-0.07139
				3.27763	0.84448
				-4.08868	0.58576
				0.83809
				0.31447
				1.91781
				3.10877
				2.84821
				1.28129
				0.92177
				1.60087
				0.0162
				-0.11356
				1.54253
				0.83853
				2.58952
				5.00266
				0.40958
				0.69399
				3.04718
				1.69882
				1.66631
				1.89451
				0.55806
				-0.02798
				1.00489
				1.27751
				0.6913
				0.11186
