# Supplementary material for: In-vitro engineered human cerebral tissues mimic pathological circuit disturbances in 3D
Source: Commun Biol. 2022 Mar 23;5:254. doi: 10.1038/s42003-022-03203-4 (PMC8943047; doi:10.1038/s42003-022-03203-4)
Supplement: Supplementary file 11 — Supplementary Data 4 [file 42003_2022_3203_MOESM11_ESM.xlsx]

## Sheet: Sheet1
		Time	Concentration	std
		min	ug/ml
		0	0	0
		5	0.00899	0.01272
		15	0.04946	0.04242
		30	1.04321	0.90354
		60	0.66999	0.69894
		120	15.9989	17.8621
		240	128.297	214.504
		480	231.341	326.226
		1500	6024.89	8073.91
		1800	11768.2	9869.65
